# Supplementary material for: SARS-CoV-2 infection, neuropathogenesis and transmission among deer mice: Implications for spillback to New World rodents
Source: PLoS Pathog. 2021 May 19;17(5):e1009585. doi: 10.1371/journal.ppat.1009585 (PMC8168874; doi:10.1371/journal.ppat.1009585)
Supplement: S1 Table — ACE2 sequences were downloaded from Genbank and the 20 residues important for SARS-CoV-2 binding to human ACE2 were compared to those of various species to determine potential receptor binding of SARS-CoV-2 to ACE2 of each species. (XLSX) [file ppat.1009585.s012.xlsx]

## Sheet: Sheet 1 - Table S1. Critical AC
Table S1. Critical ACE2 residues of cricetid rodents involved in SARS-CoV-2 spike binding
		Susceptibility	ACE2 AA position																				ID	Accession
Common name	Scientific name		24	27	28	30	31	34	35	37	38	41	42	45	82	83	330	353	354	355	357	393
Human	Homo sapiens	Yes	Q	T	F	D	K	H	E	E	D	Y	Q	L	M	Y	N	K	G	D	R	R	20	NP_001358344.1
Syrian hamster1	Mesocricetus auratus	Yes	Q	T	F	D	K	Q	E	E	D	Y	Q	L	N	Y	N	K	G	D	R	R	18	XP_005074266.1
Chinese hamster1	Cricetulus griseus	Unknown	Q	T	F	D	K	Q	E	E	D	Y	Q	L	N	Y	N	K	G	D	R	R	18	XP_003503283.1
S. grasshop-per mouse2	Onychomys torridus	Unknown	Q	T	F	D	K	Q	E	E	D	Y	Q	L	N	Y	N	K	G	D	R	R	18	XP_036030683.1
Deer mouse2	Peromyscus maniculatus	Yes	Q	I	F	D	K	Q	E	E	D	Y	Q	L	N	Y	N	K	G	D	R	R	17	XP_006973269.1
White-footed mouse2	Peromyscus leucopus	Unknown	Q	I	F	D	K	Q	E	E	D	Y	Q	L	N	Y	N	K	G	D	R	R	17	XP_028743609.1
Desert woodrat2	Neotoma lepida	Unknown	Q	T	F	D	K	Q	E	E	D	H	Q	L	S	Y	N	K	G	D	R	R	17	LZPO01057484
Dwarf hamster1	Phodopus campbelli	Unknown	Q	T	F	D	K	Q	E	E	D	Y	Q	L	N	Y	N	K	E	D	R	R	17	ACT66274.1
Prairie vole3	Microtus ochrogaster	Unknown	D	A	F	D	K	Q	E	E	D	Y	Q	L	S	Y	N	K	D	D	R	R	15	XP_005358818.1
Long-tailed pygmy rice rat4	Oligoryzomys longicaudatus	Unknown	V	T	F	D	N	Q	K	E	D	Y	Q	L	T	Y	N	K	G	D	R	R	15	PRJNA258076*
Brown rat5	Rattus norvegicus	Unknown	K	S	F	N	K	Q	E	E	D	Y	Q	L	N	F	N	H	G	D	R	R	13	NP_001012006.1
House mouse5	Mus musculus	No	N	T	F	N	N	Q	E	E	D	Y	Q	L	S	F	N	H	G	D	R	R	13	NP_001123985.1
