# Supplementary material for: SARS-CoV-2 infection, neuropathogenesis and transmission among deer mice: Implications for spillback to New World rodents
Source: PLoS Pathog. 2021 May 19;17(5):e1009585. doi: 10.1371/journal.ppat.1009585 (PMC8168874; doi:10.1371/journal.ppat.1009585)
Supplement: S2 Table — Primers used for the amplification of deer mouse genes for the PCR expression array. Each primer is listed 5’ to 3’. (XLSX) [file ppat.1009585.s013.xlsx]

## Sheet: Sheet1
Table S2. Primers used for SYBR Green qPCR gene expression profiling
Gene	Forward	Reverse
Gapdh	GGTGCCAAAAGGGTCATCATCTC	GCAGGAAGCGTTGCTGATAATCTTG
Foxp3	AAGCAGATCACCTCCTGGATGAG	TAGCACCCAGCTTCTCCTTTTCC
Gata3	AGTCCGCATCTCTTCACCTTCC	GGCACTCTTTCTCATCTTGCCG
Tbx21	GCCAACCCAAGGATATGGT	GAATGTGGGCTTCATGCTC
CD4	GGTTGAAATGAAGGACCCTGAGG	CCTCTGGATGAAACCTGGATTTTGG
CD8a	AAGAAGAGCGGATTGGACTTCG	AGATGAGAGTGATGACCAGGGACAG
TCRb	CAATAACATCACCTACTGCCTGAGC	GTAAGCCCATAGAACTGGACTTGG
TGFb	CGTGGAACTCTACCAGAAATACAGC	TCAAAAGACAACCACTCAGGCG
Ifng	GGCTATTTCTGGCTGTTACTGCC	ATCCCCGACATCTGAGCTACTTG
Il4	CCCCGTGCTTGAAGAACAATTC	GGACTCATTCCCAGTACAGCTTTTC
Il4ra	AGAACCCTGTTCCCAACCA	TTGGATGGCAACTCCATGT
Il13	TGCAAACCCATCTACAAGACCC	GCCACTTCGATTTTGGTATCCG
Il13ra1	TGGTGTTCTTCCTGATGCTG	AGCGCTTCGCTCCAATTA
IL21	AACTCAAGCCAGCAAACACAGG	GCTGCTTTTTCTCAGCCTTGG
IL23	AGAAATGATGTCCCCCGTATCC	CAGACCTTGGTGGATTCTTTGC
Il2ra	TGCCACATTCAAAGCCCT	CCAACTCCTTTGTTCTTCGG
Socs1	TGAGATCGCGAAGAACCTG	GGAAGGGGAAGGAACTTCA
Socs5	CGGTTTGGGGACCATTTTA	TCAATCCCCGTTCTGCAT
Tnf	TGTAGCCCACGTTGTAGCAAACC	CTGGTTGTCTTTGAGATCCATGC
Zeb1	CCCAACAAACAGCTGCAA	ATCCACAGCCCCATCAAA
CD80	CATTGTGTGTCGCGTTGTGT	TGTCGGGGTCACCTCAGTTA
CD86	CTTACCTTGCCAGCTCTGCT	TGCCCTAGACCTGAGTGTGA
Ctla4	CTTGTCTTGGAGTCCCGAGG	ATGGCTTTGGAGAAGGTCGG
Ccl2	CAGACGTACACAAGAAAACTGGACC	GTCAAGTTCGCATTCAAAGGTGC
Ccl3	AGCCAGGTGTCATTTTCCTAACC	CAGCTCAGTGATGTATTCTTGGACC
Ccl5	CCACGTCAAGGAGTATTTCTACACC	TCCTGAACCCACTTCTTCTTTGG
Cxcl10	CACTGTCAGCACCATGAACC	GGGATTCCTTGAGTCCCACT
IFNg	GGCTATTTCTGGCTGTTACTGCC	ATCCCCGACATCTGAGCTACTTG
TGFb	CGTGGAACTCTACCAGAAATACAGC	TCAAAAGACAACCACTCAGGCG
Il10	TAAGGGTTACCTGGGTTGCCAAG	CAAATGCTCCTTGATTTCTGGGC
Il12a	TCCAAAAACCTGCTGAGGACCAC	AATCAACGTCTTCAGGAGTGCAG
Il12b	TGTTCTCATGGGCTGATCC	GGCAGCCTTGGTTGAAAA
Il6	CCATCCAACTCATCCTGAAAGC	CCACAGATTGGTACACATAGGCAC
Ifna2	ACTCATCTGCTGCTTGGGA	TTGCAGGTCTTTGAGCTGG
Ifnb1	TGCCTTCGTCATCCAAGAG	TCTCATTCCACCCAGTGCT
Irf3	TAGAAAAGGAAGCCCCAGC	TGGTGCCAACACTGGTTTC
Isg15	AGAGTTCCTGGTGTCCCTGA	ACACCAGTCTTCTGGGCAAT
Mavs	GCAACTAGGGAACCAGGACA	AAGCACTGTACCCAGCCAAC
Tbk1	TCTCGAATAGCCAGCACCTT	CTCACCAGCTCAATCAACCA
TLR7	CCTGGTTGCCTGAATCTTTC	TGAGCAATGGCAGCTGTTAG
Oas2	TGGACGAGTTCGACATTGC	AAGATGCAGAGCTGCTGGT
Pycard	ACCAGCACAGACAAGCACTG	GTCAGCACACTGCCAAACAG
